# Supplementary material for: Functional Characterization of Antithrombin Mutations by Monitoring of Thrombin Inhibition Kinetics
Source: Int J Mol Sci. 2021 Feb 20;22(4):2119. doi: 10.3390/ijms22042119 (PMC7924598; doi:10.3390/ijms22042119)
Supplement: Supplementary file 1 [file ijms-22-02119-s001.zip]

Archive with 1 entries (1 files):
- ijms-1095865-supplementary.xlsx
