# Supplementary material for: Functional Characterization of Antithrombin Mutations by Monitoring of Thrombin Inhibition Kinetics
Source: Int J Mol Sci. 2021 Feb 20;22(4):2119. doi: 10.3390/ijms22042119 (PMC7924598; doi:10.3390/ijms22042119)
Supplement: Supplementary file 1 [file ijms-22-02119-s001.zip › ijms-1095865-supplementary.xlsx]

## Sheet: AT mutation carriers
No.	Sex	Age	Nucleotide exchange	Amino acid exchange	Mutation	History of thrombosis	Anticoagulant drugs	FIIa-based AT activity (%)	FXa-based AT activity (%)	AT antigen (%)	Plasma half-life of human FIIa (s)	Plasma half-life of bovine FIIa (s)
1	Female	42	c.74G>A	p.Gly25Asp	missense			66	72	63	69.7812	181.097
2	Male	82	c.89T>A	p.Val30Glu	missense	DVT, PE		76	78	80	153.282
3	Male	33	c.89T>A	p.Val30Glu	missense	PE		79	82	82	113.117
4	Male	50	c.89T>A	p.Val30Glu	missense	DVT	FXa inhibitor	76	77	81	92.7136
5	Female	19	c.236G>A	p.Arg79His	missense			100	57.9	96.5	50.2425	101.153
6	Female	34	c.248T>A	p.Leu83Gln	missense	DVT		61	60.7	61	106.121
7	Female	67	c.331T>A	p.Ser111Thr	missense	DVT, PE		65	70	80	221.657
8	Male	60	c.379T>C	p.Cys127Arg	missense			51	54	59	206.605
9	Female	35	c.391C>T	p.Leu131Phe	missense	DVT		76	51	75.9	60.6404	134.271
10	Female	9	c.391C>T	p.Leu131Phe	missense			84	85	88	119.976
11	Male	39	c.391C>T	p.Leu131Phe	missense	DVT		75	100	81.9	71.0062	255.455
12	Male	41	c.391C>T	p.Leu131Phe	missense			77	61	90	137.351
13	Female	38	c.391C>T	p.Leu131Phe	missense			80	49	84	109.528	232.074
14	Female	46	c.391C>T	p.Leu131Phe	missense	DVT, PE		71	72.5	73	131.162
15	Female	16	c.391C>T	p.Leu131Phe	missense (+/+)			47	15	65	125.865
16	Female	14	c.391C>T	p.Leu131Phe	missense (+/+)	DVT, Arterial	FXa inhibitor	56	11	65	158.819	229.411
17	Male	4	c.391C>T	p.Leu131Phe	missense (+/+)	DVT	Vitamin K antagonist	59	19	70	135.69	331.73
18	Male	17	c.391C>T	p.Leu131Phe	missense (+/+)	DVT	FXa inhibitor	54	14	62	175.334	229.038
19	Female	6	c.391C>T	p.Leu131Phe	missense (+/+)			60	12	65	177.55
20	Female	18	c.462_464del	p.Phe155fs	small deletion	Other		52	53.4	49.5	83.8064	148.052
21	Female	22	c.462_464del	p.Phe155fs	small deletion			52	57.1	50.6	86.2518	173.032
22	Female	47	c.462_464del	p.Phe155fs	small deletion	DVT	Vitamin K antagonist	53	53.4	57.2	106.954	184.529
23	Male	53	c.470A>G	p.Lys157Arg	missense	PE	Vitamin K antagonist	59	61.8	58	139.981	169.722
24	Male	44	c.481C>T	p.Arg161Ter	nonsense	DVT, PE, Other	FXa inhibitor	51	64.2	45.2	139.167	203.818
25	Female	28	c.569A>C	p.Tyr190Ser	missense	DVT, PE	Vitamin K antagonist	63	61	73	164.304
26	Male	4	c.721G>T	p.Glu241Ter	nonsense	Other		52	55	50	109.089
27	Female	30	c.805G>A	p.Glu269Lys	missense			62	80.7	71.1	75.6537
28	Female	38	c.1058C>T	p.Pro353Leu	missense	DVT, PE	FXa inhibitor	56	56.3	67.1	164.533	346.963
29	Female	38	c.1058C>T	p.Pro353Leu	missense	DVT, Other		60	59.5	74.3	106.671	197.41
30	Female	62	c.1153G>A	p.Gly385Ser	missense	Arterial	Vitamin K antagonist	58	56	49	85.4613
31	Female	71	c.1153G>A	p.Gly385Ser	missense	DVT	Vitamin K antagonist	57	61.9	53.8	110.987	151.583
32	Female	45	c.1153G>A	p.Gly385Ser	missense	DVT, Other		59	56	49	123.602	196.575
33	Female	35	c.1246G>T	p.Ala416Ser	missense			77	99	70	62.3291
34	Female	38	c.1347del G	p.Leu449fsX9	small deletion	DVT, PE	Vitamin K antagonist	81	91.4	85.3	87.4947	194.952
35	Female	18	c.1355T>C	p.Ile452Thr	missense	DVT, PE		84	85.8	78.9	98.815	117.85
36	Male	28	exon 1 - 7		large deletion	PE	FXa inhibitor	54	52	50	154.54
